# Supplementary material for: Chitosan versus Carboxymethyl Chitosan Cryogels: Bacterial Colonization, Human Embryonic Kidney 293T Cell Culturing and Co-Culturing
Source: Int J Mol Sci. 2022 Oct 14;23(20):12276. doi: 10.3390/ijms232012276 (PMC9602999; doi:10.3390/ijms232012276)
Supplement: Supplementary file 1 [file ijms-23-12276-s001.zip]

Archive with 1 entries (1 files):
- ijms-1916983-supplementary.pdf
